# Supplementary material for: Genomic detection of a secondary family burial in a single jar coffin in early Medieval Korea
Source: Am J Biol Anthropol. 2022 Oct 28;179(4):585–97. doi: 10.1002/ajpa.24650 (PMC9827920; doi:10.1002/ajpa.24650)
Supplement: Supplementary file 1 — Appendix S1 Supporting Information [file AJPA-179-585-s001.zip]

Archive with 4 entries (3 files):
- supinfo/
- supinfo/AJPA_24650_Gunsan_Jar_Coffin_r1_SI_220923.docx
- supinfo/AJPA_24650_Table_S2_poplist_220923.xlsx
- supinfo/AJPA_24650_Table_S8_extra_qpAdm_results_220923.xlsx
