# Supplementary material for: Genomic detection of a secondary family burial in a single jar coffin in early Medieval Korea
Source: Am J Biol Anthropol. 2022 Oct 28;179(4):585–97. doi: 10.1002/ajpa.24650 (PMC9827920; doi:10.1002/ajpa.24650)
Supplement: Supplementary file 1 — Appendix S1 Supporting Information [file AJPA-179-585-s001.zip › supinfo/AJPA_24650_Table_S8_extra_qpAdm_results_220923.xlsx]

## Sheet: Table_S8
Table S8. QpAdm-based admixture modeling of ancient and present-day Koreans and nearby East Asians using 8 different pairs of distal sources. We show two-way admixture models of the eight pairs of distal sources highlighted in Table S6 (excluding WLR_BA+Xitoucun presented in Table S7), and the corresponding three-way admixture models including Jomon_Ikawazu as the third source. Each column repres…
	DevilsCave_N+WLR_LN					DevilsCave_N+YR_LBIA					AR_EN+WLR_LN					AR_EN+YR_LN
Target	P-value	DevilsCave_N	WLR_LN	Jomon_Ikawazu	nSNPs	P-value	DevilsCave_N	YR_LBIA	Jomon_Ikawazu	nSNPs	P-value	AR_EN	WLR_LN	Jomon_Ikawazu	nSNPs	P-value	AR_EN	YR_LN	Jomon_Ikawazu	nSNPs
Gunsan jar coffin	0.00754571	0.133±0.102	0.867±0.102		691731	0.0570269	0.060±0.082	0.940±0.082		765454	0.337192	0.040±0.061	0.960±0.061		307657	0.141548	0.034±0.047	0.966±0.047		325266
Gunsan jar coffin	0.463956	0.173±0.084	0.787±0.083	0.039±0.010	528770	0.399424	0.092±0.076	0.882±0.077	0.026±0.008	580324	0.832817	0.098±0.066	0.868±0.072	0.034±0.014	251130	0.03788	0.057±0.064	0.930±0.071	0.013±0.013	264167
SGDP Korean	0.515164	0.223±0.081	0.777±0.081		770251	0.0654438	0.189±0.076	0.811±0.076		875722	0.446218	0.118±0.051	0.882±0.051		329206	0.367398	0.084±0.042	0.916±0.042		354850
SGDP Korean	0.402486	0.220±0.082	0.770±0.083	0.010±0.009	585389	0.0673722	0.156±0.075	0.840±0.076	0.004±0.008	656794	0.599525	0.153±0.059	0.829±0.065	0.018±0.013	267279	0.287805	0.073±0.055	0.930±0.062	-0.003±0.011	285274
Ulsan Korean	6.06134e-05	0.197±0.073	0.803±0.073		717335	6.52065e-06	0.151±0.055	0.849±0.055		814836	0.000796249	0.067±0.044	0.933±0.044		312613	0.00345408	0.054±0.025	0.946±0.025		340267
Ulsan Korean	0.158262	0.258±0.055	0.715±0.055	0.028±0.006	552916	0.13354	0.186±0.041	0.793±0.041	0.021±0.004	620126	0.0320126	0.172±0.046	0.789±0.050	0.039±0.009	256887	0.120619	0.100±0.030	0.881±0.034	0.020±0.006	276075
WLR_BA	0.109158	0.409±0.098	0.591±0.098		501007	0.0861715	0.366±0.100	0.634±0.100		545173	0.184506	0.138±0.065	0.862±0.065		241505	0.413249	0.150±0.056	0.850±0.056		250709
WLR_BA	0.0243784	0.484±0.110	0.500±0.112	0.015±0.011	391502	0.0423083	0.422±0.116	0.563±0.118	0.015±0.010	422741	0.299542	0.243±0.076	0.710±0.085	0.047±0.017	202759	0.325706	0.204±0.076	0.766±0.086	0.030±0.017	210048
WLR_LN						0.869244	-0.093±0.082	1.093±0.082		780349						0.140725	-0.012±0.051	1.012±0.051		329256
WLR_LN						0.909389	-0.110±0.084	1.117±0.085	-0.007±0.009	591629						0.179397	-0.064±0.067	1.086±0.075	-0.022±0.014	267451
YR_MN	0.707127	0.016±0.083	0.984±0.083		789860	0.348991	-0.039±0.068	1.039±0.068		894915	0.735874	0.007±0.052	0.993±0.052		336089	0.985969	-0.013±0.041	1.013±0.041		359639
YR_MN	0.583581	0.015±0.084	0.971±0.084	0.014±0.010	596862	0.254068	-0.044±0.068	1.040±0.069	0.004±0.008	668328	0.585134	0.048±0.064	0.935±0.071	0.016±0.014	271213	0.703723	-0.004±0.052	1.011±0.058	-0.006±0.011	288237
YR_LN	0.448264	0.058±0.073	0.942±0.073		771534	0.475631	-0.016±0.057	1.016±0.057		879698	0.139912	0.012±0.050	0.988±0.050		329256
YR_LN	0.839819	0.081±0.069	0.899±0.069	0.020±0.008	586898	0.827936	-0.003±0.056	0.990±0.057	0.012±0.006	659948	0.177642	0.060±0.057	0.919±0.063	0.021±0.012	267451
Miaozigou_MN	0.766982	0.440±0.128	0.560±0.128		314517	0.917574	0.278±0.070	0.722±0.070		337754	0.933638	0.168±0.090	0.832±0.090		173328	0.211708	0.163±0.082	0.837±0.082		178085
Miaozigou_MN	0.90881	0.539±0.137	0.471±0.141	-0.010±0.014	255070	0.775364	0.291±0.072	0.705±0.073	0.004±0.008	271591	0.884999	0.283±0.113	0.703±0.124	0.014±0.023	152152	0.413974	0.276±0.104	0.713±0.115	0.011±0.021	156005
Shimao_LN	0.918156	0.311±0.076	0.689±0.076		794350	0.917574	0.278±0.070	0.722±0.070		897168	0.631569	0.224±0.053	0.776±0.053		337916	0.996583	0.188±0.046	0.812±0.046		360062
Shimao_LN	0.862409	0.350±0.073	0.640±0.074	0.010±0.009	598788	0.775364	0.291±0.072	0.705±0.073	0.004±0.008	669117	0.412823	0.299±0.064	0.676±0.070	0.025±0.013	272034	0.816368	0.222±0.059	0.771±0.067	0.007±0.012	288429
Upper_YR_LN	0.174183	0.370±0.075	0.630±0.075		781739	0.115077	0.335±0.065	0.665±0.065		887769	0.386878	0.181±0.048	0.819±0.048		333045	0.521656	0.152±0.037	0.848±0.037		357830
Upper_YR_LN	0.0976972	0.404±0.075	0.597±0.076	-0.001±0.007	592510	0.0774574	0.357±0.066	0.645±0.068	-0.002±0.007	664367	0.123015	0.249±0.060	0.727±0.065	0.024±0.011	269527	0.603043	0.182±0.047	0.813±0.053	0.005±0.01	287221
YR_LBIA	0.867048	0.085±0.068	0.915±0.068		780349						0.308658	0.063±0.046	0.937±0.046		332535	0.807014	0.026±0.035	0.974±0.035		357704
YR_LBIA	0.908241	0.102±0.067	0.891±0.068	0.007±0.008	591629						0.0919722	0.085±0.058	0.907±0.064	0.008±0.012	269214	0.988505	-0.005±0.045	1.018±0.050	-0.013±0.01	287145
Kofun	7.65822e-21	-4.587±4.142	5.587±4.142		789069	4.02472e-30	-4.347±3.589	5.347±3.589		894984	2.50867e-15	-0.275±0.114	1.275±0.114		335816	4.94168e-23	-0.172±0.083	1.172±0.083		359549
Kofun	0.206914	0.271±0.068	0.602±0.068	0.127±0.009	597350	0.5194	0.210±0.064	0.667±0.064	0.123±0.008	669046	0.254055	0.203±0.057	0.649±0.062	0.148±0.013	271344	0.535415	0.142±0.052	0.729±0.057	0.129±0.011	288386
	AR_EN+YR_LBIA					Miaozigou_MN+Liangdao1					Miaozigou_MN+Xitoucun					WLR_BA+Liangdao1
Target	P-value	AR_EN	YR_LBIA	Jomon_Ikawazu	nSNPs	P-value	Miaozigou_MN	Liangdao1	Jomon_Ikawazu	nSNPs	P-value	Miaozigou_MN	Xitoucun	Jomon_Ikawazu	nSNPs	P-value	WLR_BA	Liangdao1	Jomon_Ikawazu	nSNPs
Gunsan jar coffin	0.160586	0.003±0.052	0.997±0.052		327739	0.0508416	0.963±0.058	0.037±0.058		184259	0.0348249	0.918±0.075	0.082±0.075		229514	0.258106	0.936±0.050	0.064±0.050		263652
Gunsan jar coffin	0.0844004	0.068±0.062	0.902±0.068	0.030±0.012	265562	0.269386	0.875±0.061	0.073±0.063	0.052±0.019	160604	0.252992	0.908±0.082	0.048±0.088	0.044±0.018	194501	0.243769	0.895±0.054	0.082±0.055	0.023±0.015	219901
SGDP Korean	0.302081	0.059±0.044	0.941±0.044		356893	0.654647	0.968±0.052	0.032±0.052		189730	0.459099	0.952±0.067	0.048±0.067		235617	0.685809	0.933±0.044	0.067±0.044		273418
SGDP Korean	0.298148	0.080±0.053	0.909±0.058	0.010±0.011	286486	0.622689	0.912±0.053	0.082±0.055	0.006±0.018	164754	0.868825	0.919±0.070	0.061±0.073	0.020±0.016	199224	0.364397	0.903±0.047	0.111±0.048	-0.015±0.014	227341
Ulsan Korean	0.000324964	0.023±0.031	0.977±0.031		339915	0.0281198	0.948±0.045	0.052±0.045		187787	0.0774169	0.978±0.058	0.022±0.058		231559	0.126189	0.948±0.037	0.052±0.037		269901
Ulsan Korean	0.734075	0.106±0.033	0.862±0.036	0.031±0.006	275841	0.196381	0.891±0.046	0.086±0.048	0.023±0.014	163578	0.248564	0.940±0.062	0.028±0.065	0.031±0.014	196654	0.0355255	0.928±0.041	0.060±0.041	0.013±0.012	225273
WLR_BA	0.113866	0.129±0.058	0.871±0.058		252979	0.382093	1.090±0.084	-0.090±0.084		153247	0.157336	1.081±0.105	-0.081±0.105		183032
WLR_BA	0.198121	0.230±0.076	0.727±0.085	0.043±0.016	211317	0.225499	0.989±0.085	-0.008±0.091	0.019±0.027	137868	0.156332	1.096±0.125	-0.130±0.132	0.034±0.025	160316
WLR_LN	0.309901	-0.067±0.052	1.067±0.052		332535	0.430265	0.852±0.062	0.148±0.062		182456	0.985658	0.898±0.073	0.102±0.073		225881	0.127764	0.826±0.053	0.174±0.053		259252
WLR_LN	0.0934007	-0.092±0.070	1.099±0.078	-0.008±0.014	269214	0.51831	0.833±0.066	0.176±0.068	-0.008±0.021	159430	0.930337	0.873±0.080	0.124±0.084	0.002±0.018	191959	0.0306672	0.797±0.059	0.222±0.059	-0.019±0.016	217029
YR_MN	0.902444	-0.042±0.043	1.042±0.043		362832	0.485763	0.896±0.053	0.104±0.053		191207	0.222087	0.829±0.071	0.171±0.071		237863	0.202508	0.875±0.046	0.125±0.046		276095
YR_MN	0.669724	-0.009±0.054	1.001±0.059	0.007±0.011	290008	0.178337	0.836±0.057	0.169±0.060	-0.005±0.018	165641	0.201448	0.784±0.076	0.214±0.080	0.002±0.016	200600	0.115436	0.839±0.047	0.168±0.049	-0.007±0.014	228928
YR_LN	0.807058	-0.026±0.036	1.026±0.036		357704	0.0523093	0.907±0.046	0.093±0.046		190174	0.0509728	0.875±0.057	0.125±0.057		235957	0.129671	0.889±0.041	0.111±0.041		274188
YR_LN	0.988678	0.006±0.044	0.980±0.048	0.013±0.009	287145	0.20967	0.850±0.047	0.137±0.051	0.014±0.015	165112	0.0883995	0.860±0.063	0.116±0.066	0.024±0.014	199477	0.0415902	0.879±0.043	0.117±0.045	0.004±0.013	227965
Miaozigou_MN	0.236795	0.140±0.086	0.860±0.086		179205											0.38098	0.918±0.071	0.082±0.071		153247
Miaozigou_MN	0.33278	0.286±0.106	0.694±0.116	0.020±0.021	156603											0.225856	1.011±0.087	0.008±0.091	-0.018±0.027	137868
Shimao_LN	0.956076	0.166±0.046	0.834±0.046		363692	0.704671	0.990±0.057	0.010±0.057		191293	0.784819	1.032±0.074	-0.032±0.074		238230	0.482017	0.997±0.050	0.003±0.050		276134
Shimao_LN	0.956172	0.214±0.058	0.770±0.065	0.016±0.012	290404	0.592998	0.944±0.059	0.063±0.061	-0.006±0.019	165626	0.572105	1.014±0.082	-0.018±0.086	0.004±0.018	200719	0.358065	0.986±0.055	0.025±0.057	-0.011±0.017	228879
Upper_YR_LN	0.459128	0.130±0.040	0.870±0.040		360397	0.631396	0.983±0.051	0.017±0.051		190649	0.348278	1.047±0.069	-0.047±0.069		236932	0.579089	0.981±0.043	0.019±0.043		275129
Upper_YR_LN	0.776863	0.183±0.048	0.803±0.053	0.014±0.010	288699	0.646507	0.919±0.053	0.072±0.055	0.009±0.018	165359	0.355258	1.003±0.075	-0.016±0.078	0.013±0.017	200047	0.63915	0.96±0.0460	0.064±0.047	-0.024±0.015	228410
YR_LBIA						0.23518	0.886±0.048	0.114±0.048		190637	0.0276268	0.889±0.063	0.111±0.063		236923	0.045903	0.896±0.043	0.104±0.043		275091
YR_LBIA						0.159647	0.833±0.051	0.166±0.053	0.001±0.017	165346	0.0272603	0.867±0.069	0.137±0.073	-0.004±0.015	200065	0.0124829	0.882±0.046	0.131±0.047	-0.013±0.013	228467
Kofun	3.7684e-25	-0.292±0.132	1.292±0.132		362472	2.93376e-11	0.977±0.077	0.023±0.077		191231	1.7354e-13	1.080±0.113	-0.080±0.113		237893	1.50593e-13	0.988±0.060	0.012±0.060		276134
Kofun	0.752804	0.143±0.054	0.719±0.058	0.138±0.011	290076	0.457041	0.797±0.054	0.087±0.056	0.117±0.017	165711	0.0796385	0.833±0.076	0.037±0.079	0.130±0.017	200663	0.126626	0.860±0.049	0.017±0.050	0.122±0.015	229060
